# Supplementary material for: Advancing Measurable Residual Disease Detection in Pediatric BCP-ALL: Insights from Novel Immunophenotypic Markers
Source: Int J Mol Sci. 2025 Apr 30;26(9):4282. doi: 10.3390/ijms26094282 (PMC12072110; doi:10.3390/ijms26094282)
Supplement: Supplementary file 1 [file ijms-26-04282-s001.zip]

Archive with 1 entries (1 files):
- ijms-3407188-supplementary.pdf
